# Supplementary material for: Surgical Outcomes of Lenvatinib Treatment Followed by Liver Resection for Advanced Hepatocellular Carcinoma Larger than 10 cm
Source: Cancers (Basel). 2025 Aug 28;17(17):2818. doi: 10.3390/cancers17172818 (PMC12427562; doi:10.3390/cancers17172818)
Supplement: Supplementary file 1 [file cancers-17-02818-s001.zip]

Archive with 1 entries (1 files):
- cancers-3775647-supplementary.xlsx
