# Supplementary material for: Surgical Outcomes of Lenvatinib Treatment Followed by Liver Resection for Advanced Hepatocellular Carcinoma Larger than 10 cm
Source: Cancers (Basel). 2025 Aug 28;17(17):2818. doi: 10.3390/cancers17172818 (PMC12427562; doi:10.3390/cancers17172818)
Supplement: Supplementary file 1 [file cancers-17-02818-s001.zip › cancers-3775647-supplementary.xlsx]

## Sheet: Sheet1
		Supplementary Table S1			Clinical Characteristics of Patients in the LEN Group
		Patient No.	Sex	Age	Virus	Tumor site	Tumor number	Gross type	Tumor size (cm)	Lenvatinib dose intensity	Duration (days)	Response (RECIST)	Response (mRECIST)	Adverse event	PLT (×104/μl)	Alb (g/dl)	T-Bil (mg/dl)	mALBI grade	ICGR15 (%)	Child–Pugh score	AFP (ng/ml)	DCP (mAU/ml)	Surgical procedures	Blood loss (ml)	Ope time (min)	Morbidity	Tumor diff.	Portal vein invasion	Hepatic vein invasion	UICC Stage	Time to recurrence (days)	Recurrence	Recurrence pattern	Survival duration (days)	Outcome	Treatment after rec	Postoperative length of stay (days)
		1	M	76	NBNC	S4/5/8	Single	SNEG	11	4 mg	29	SD	SD	General fatigue	15.5	4.4	0.6	1	11	5	1804	52856	Central bisectionectomy	7027	958	Bile leak	Por	Positive	Negative	II	302	Positive	Liver, lung	749	Alive	ope, Len-TACE, ATZ/BEV	39
		2	M	63	B	S5/6/7/8	Single	SNEG	17	8 mg	24	SD	SD		15.4	4.1	1.8	2a	25.2	5	101338	47443	Right hemihepatectomy	1532	495		Por	Positive	Positive	II	1949	Negative		1949	Alive		10
		3	M	76	NBNC	S4/5/8	Single	SNEG	16	4 mg	72	SD	PR	Hemorrhage	14.8	4.3	1.7	2a	15.5	5	3	28296	Central bisectionectomy	12601	1000		Mod	Negative	Negative	IB	21	Positive	Liver	676	Dead	TACE-Len, ATZ/BEV, Len, Cab, Ram	95
		4	M	75	C	S8	Multiple	SNEG	10	12 mg	184	PR	PR		16.5	4.1	0.7	1	15.2	5	7	799	Right anterior sectionectomy	1652	478		Por	Positive	Positive	IIIA	142	Positive	Liver	1045	Alive	TACE, ATZ/BEV, Len	13
		5	M	77	NBNC	S5/8	Single	SNEG	10	8 mg	63	SD	SD		16.6	3.9	0.9	1	10	5	4	1642	Right anterior sectionectomy	453	394		Mod	Negative	Negative	IB	1197	Negative		1197	Alive		8
		6	M	52	B	S2/3/4	Single	SNEG	10	4 mg	82	SD	PR		16.9	3.8	0.8	2a	6	5	259868	178	Lap left hemihepatectomy	230	412		Mod	Positive	Negative	II	1169	Negative		1169	Alive		8
		7	F	77	B	S5/8	Single	CMN	10	8 mg	58	SD	SD		13.5	4	0.9	1	14.8	5	11	811	Right anterior sectionectomy	386	384		Mod	Negative	Negative	IB	1094	Negative		1103	Alive		10
		8	M	59	C	S5/6/7/8, S4, S3	Multiple	CMN	12	12 mg	90	PR	PR		34	3.6	0.8	2a	13.76	5	12081	29606	Right hemihepatectomy + partial resection	223	352		Por	Negative	Negative	IIIA	939	Negative		939	Alive		9
		9	M	69	NBNC	S4/1	Single	CMN	10	8 mg	73	SD	PR		20.4	3.7	1.2	2a	10.5	5	201	533	Right hemihepatectomy	763	520		Por	Positive	Positive	II	788	Negative		788	Alive		26
